# Supplementary material for: Patient-Reported OUtcome measures in key African languages to promote Diversity in research and clinical practice (PROUD)—protocol for a systematic review of measurement properties
Source: Trials. 2021 Jun 5;22:380. doi: 10.1186/s13063-021-05328-z (PMC8180136; doi:10.1186/s13063-021-05328-z)
Supplement: Supplementary file 1 — Additional file 1. [file 13063_2021_5328_MOESM1_ESM.xlsx]

## Sheet: Sheet1
Country	SUMMARY	Level	Ranking	Included	Angola	Benin	Botswana	Burkina Faso	Burundi	Cabo Verde	Cameroon	Central African Republic	Chad	Comoros	Congo, Dem. Rep.	Congo, Rep.	Cote D’Ivoire	Equatorial Guinea	Eritrea	Eswatini	Ethiopia	Gabon	Gambia, The	Ghana	Guinea	Guinea-Bissau	Kenya	Lesotho	Liberia	Madagascar	Malawi	Mali	Mauritania	Mauitius	Mozambique	Namibia	Niger	Nigeria	Rwanda	Sao Tome and Principe	Senegal	Seychelles	Sierra Leone	Somalia	South Africa	South Sudan	Sudan	Tanzania	Togo
Population	1072128000				30356000	11341000	2292000	19743000	10864000	546000	24054000	4659000	14900000	821000	84000000	5400000	24295000	1268000	5188000	1093000	108386000	2068000	2093000	28834000	12717000	1833000	50951000	2233000	4810000	25684000	17564000	19418000	4420000	1266000	29669000	2533000	21477000	195875000	12208000	20200	15851000	96800	7557000	15182000	57726000	12576000	40533000	55451000	7798000
N English speaking	169531510						927900				7500000								UNK	79000	171870		60000	9800000			4360000	503700	4187000	UNK	880000			205900		324100		104000000	1535440			34800	902400		15890000	UNK	UNK	6000000
Mean (SD) living languages	57 (85)				47	55	31	71	3	2	274	72	129	7	212	62	87	15	15	5	90	43	11	81	37	23	67	5	31	14	17	68	7	7	43	27	23	515	4	7	39	3	24	13	30	70	75	125	44
Mean (SD) Literacy Rate	65% (20%)				0.7	0.38	0.85	0.36	0.85	0.83	0.75	0.57	0.26	0.76	0.77	0.79	0.57	0.88	0.69	0.88	0.49	0.89	0.56	0.71	0.3	0.55	0.82	0.79	0.48	0.65	0.66	0.33	0.52	0.92	0.55	0.91	0.19	0.6	0.66	0.75	0.56	0.92	0.46	0.38	0.93	0.27	0.72	0.8	0.64
Swahili	108888800	National language	1	1					11800						11100000												16611000								10000													47000000
French	88135710	National language	2	1		3836700		4210000	921850		9550000	1349000	1523000	205670	31900000	2761000	8145000					1077500			2540000					4840000		2958000	756230	918200			2504600		668030		4405000	49930							3016000
Arabic	75160000	National language	3	1							145000		2145000	UNK					2420000		UNK												1840000					100000						2050000		460000	66000000
Hausa	71219000	Provincial language	4	1		1056000							398000											565000													15500000	53700000
Pidgin	62078000	Wider communication	5	1							12000000							76000						5002000														45000000
Amharic	56900000	National language	6	1																	56900000
Yoruba	42209000	Provincial language	7	1		209000																																42000000
Portuguese	29311250	National language	8	1	18100000					367800																396450									10250000					197000
Igbo	29000000	Provincial language	9	1																																		29000000
Zulu	27300000	National language	10	1																																									27300000
Sotho	27230000	National language	11	1																								1760000																	25470000
Xhosa	19150000	National language	12	1																																									19150000
Oromo	19100000	Provincial language	13	1																	19100000
Afrikaans	17287000	National language	14	1																																127000									17160000
Fulfulde	16169000	Wider communication	15	1							669000																											15500000
Somali	14635600	National language	16	1																	6815600																							7820000
Setswana	13630000	National language	17	1			1860000																																						11770000
Wolof	12522000	Wider communication	18	1																			314000																		12208000
Jula	12504000	Wider communication	19	1				3616000									8500000															388000
Kinyarwanda	11600000	National language	20	1																																			11600000
Rundi	10420000	National language	21	1					10420000
Ibibio	10380000	Wider communication	22	1																																		10380000
Tigrigna	9647000	Provincial language	23	0															3110000		6537000
Akan	9100000	Wider communication	24	0																				9100000
Shona	8960000	Wider communication	25	0
Koongo	8000000	Provincial language	26	0											8000000
Kanuri	7950000	Wider communication	27	0																																		7950000
Malagasy	7520000	National language	28	1																										7520000
Luba-Kasai	7000000	Provincial language	29	0											7000000
Umbundu	6980000	Wider communication	30	0	6980000
Kituba	6750000	Provincial language	31	0											5000000	1750000
Ganda	6560000	Wider communication	32	0
Chichewa	6500000	Wider communication	33	0																											6500000
Mòoré	6360000	Wider communication	34	0				6360000
Krio	6344000	Wider communication	35	0																																							6344000
Tsonga	5680000	National language	36	1																																									5680000
Éwé	5460000	Wider communication	37	0																				3820000																									1640000
Sango	5100000	National language	38	1								5100000	UNK		UNK
Pular	4960000	Provincial language	39	0																					4960000
Swati	4800000	National language	40	1																1100000																									3700000
Tiv	4300000	Wider communication	41	0																																		4300000
Ndebele	4100000	National language	42	1																																									2490000
Bemba	3810000	Provincial language	43	0
Hassaniyya	3560000	Wider communication	44	0																													3560000
Bangala	3500000	Wider communication	45	0											3500000
Kikongo	3220000	Wider communication	46	0	3220000
Maninkakan	3139000	Wider communication	47	0																					3000000																		139000
Venda	2910000	National language	48	1																																									2910000
Efik	2659000	Wider communication	49	0																																		2659000
Wolaytta	2469800	Wider communication	50	0																	2469800
Lingala	2253000	Provincial language	51	0											2040000	213000
Creole	2151200	National language	52	1																						1251000																80200				820000
Mende	2070000	Provincial language	53	0																																							2070000
Fon	2000000	Wider communication	54	0		2000000
Cokwe	1970000	Wider communication	55	0	1970000
Nupe-Nupe-Tako	1930000	Wider communication	56	0																																		1930000
Themne	1870000	Provincial language	57	0																																							1870000
Afar	1862800	Provincial language	58	0																	1862800
Kimbundu	1700000	Wider communication	59	0	1700000
Bulu	1658000	Wider communication	60	0							1658000
Tonga	1330000	Provincial language	61	0
Ngambay	1320000	Wider communication	62	0									1320000
Morisyen	1090000	Wider communication	63	0																														1090000
Baatonum	941000	Wider communication	64	0		941000
Mandinka	879000	Wider communication	65	0																			879000
Kanembu	790000	Wider communication	66	0									790000
Spanish	787000	National language	67	1														787000
Oshiwambo	740000	Wider communication	68	0	740000
Farefare	638000	Provincial language	69	0																				638000
Fang	624000	Wider communication	70	0														624000
Bari	595000	Wider communication	71	0																																										595000
Gen	590000	Wider communication	72	0		130000																																											460000
Ewondo	578000	Wider communication	73	0							578000
Dazaga	566000	Wider communication	74	0									566000
Maba	506000	Wider communication	75	0									506000
Kabuverdianu	492000	National language	76	1						492000
Zande	450000	Wider communication	77	0																																										450000
Limba	445000	Provincial language	78	0																																							445000
Bamun	420000	Wider communication	79	0							420000
Mampruli	316000	Provincial language	80	0																				316000
Dendi	268000	Wider communication	81	0		268000
Nyungwe	262000	Wider communication	82	0																															262000
Tem	256200	Wider communication	83	0		22200																																											234000
Lamnso'	240000	Wider communication	84	0							240000
Kom	233000	Wider communication	85	0							233000
Medumba	210000	Wider communication	86	0							210000
Sar	183000	Wider communication	87	0									183000
Luvale	171000	Provincial language	88	0
Mwaghavul	150000	Wider communication	89	0																																		150000
Duala	87700	Wider communication	90	0							87700
Bagirmi	44800	Wider communication	91	0									44800
Lozi	38000	Wider communication	92	0																																38000
Naro	18000	Wider communication	93	0			18000
Bambara	5500	Wider communication	94	0													5500
* Green marks national language
** Source: www.ethnologue.com
[truncated: 3 more columns]
